# Supplementary material for: Evaluation of Neonatal Screening Programs for Tyrosinemia Type 1 Worldwide
Source: Int J Neonatal Screen. 2024 Dec 16;10(4):82. doi: 10.3390/ijns10040082 (PMC11677071; doi:10.3390/ijns10040082)
Supplement: Supplementary file 1 [file IJNS-10-00082-s001.zip]

Archive with 2 entries (2 files):
- File S1 Survey questions TT1 survey.pdf
- File S2 CHERRIES Checklist.pdf
